# Supplementary material for: Developing Antibiofilm Fibrillar Scaffold with Intrinsic Capacity to Produce Silver Nanoparticles
Source: Int J Mol Sci. 2022 Dec 6;23(23):15378. doi: 10.3390/ijms232315378 (PMC9737318; doi:10.3390/ijms232315378)
Supplement: Supplementary file 1 [file ijms-23-15378-s001.zip]

Archive with 1 entries (1 files):
- ijms-2045661-supplementary.pdf
